# Supplementary material for: Effect of Ionization Degree of Poly(amidoamine) Dendrimer and 5-Fluorouracil on the Efficiency of Complex Formation—A Theoretical and Experimental Approach
Source: Int J Mol Sci. 2023 Jan 3;24(1):819. doi: 10.3390/ijms24010819 (PMC9821593; doi:10.3390/ijms24010819)
Supplement: Supplementary file 1 [file ijms-24-00819-s001.zip]

Archive with 1 entries (1 files):
- ijms-2108261-supplementary.pdf
